# Supplementary material for: Generation of stable advective-diffusive chemokine gradients in a three-dimensional hydrogel
Source: AIP Adv. Author manuscript; Available in PMC 2025 Jul 30. (PMC7617951; doi:10.1063/5.0064947)
Supplement: Supplementary Material [file EMS207213-supplement-Supplementary_Material.zip]

Archive with 1 entries (1 files):
- Supplementary_online_material.pdf
